# Supplementary material for: Strengthening HIV Programs in Sub‐Saharan Africa Through Implementation Research: A Mixed‐Methods Systematic Review
Source: AIDS Res Treat. 2026 Jun 13;2026:7185732. doi: 10.1155/arat/7185732 (PMC13263768; doi:10.1155/arat/7185732)
Supplement: Supplementary file 1 — Supporting Information Supporting file 1. Risk of bias assessment. A large number of studies (22) had a moderate risk of bias, 17 studies had a low risk of bias, and two studies had a high risk of bias (low quality) (Table 1). Many mixed‐methods studies did not adequately address divergencies and inconsistencies between their qualitative and quantitative components as defined by the MMAT tool. Quantitative randomized controlled trials lacked proper blinding of outcome assessors to the intervention. All qualitative studies achieved a high methodological quality (score 5/5), whereas the quantitative nonrandomized and quantitative descriptive studies had a high or moderate risk of bias. [file ARAT-2026-7185732-s001.xlsx]

## Sheet: Sheet1
		Risk of bias (methodological quality) scores using MMAT
	Study name	Study design	Screening		1. Qualitative					﻿2. Quantitative randomized controlled trials					﻿3. Quantitative non-randomized					﻿4. Quantitative descriptive					﻿5. Mixed methods					Total Score/5	Risk of Bias
	Item		S1	S2	1.1	1.2	1.3	1.4	1.5	2.1	2.2	2.3	2.4	2.5	3.1	3.2	3.3	3.4	3.5	4.1	4.2	4.3	4.4	4.5	5.1	5.2	5.3	5.4	5.5
1	Anne 2020	Longitudinal study	1	1																1	1	1	1	1						5	Low
2	Audet 2017	Mixed methods	1	1																					1	1	1	1	0	4	Moderate
3	Boehmer 2016	Cluster randomized trial	1	1						1	1	1	0	1																4	Moderate
4	Butler 2023	Mixed methods	1	1											1	1	1	0	0											3	Moderate
5	Chikwari 2018	Randomized controlled trial	1	1						1	1	0	1	1																4	Moderate
6	Dovel1 2023	Cohort study	1	1																1	0	1	1	1						4	Moderate
7	Eastment 2022	Qualitative nested study within the cluster-randomized trial	1	1	1	1	1	1	1																					5	Low
8	Edwards 2016	Prospective quasi-experimental study	1	1											1	1	1	1	1											5	Low
9	El Joueidi	Mixed methods	1	1																					1	1	1	1	1	5	Low
10	Fabian 2022	Mixed-methods	1	1																					1	1	1	0	1	4	Moderate
11	Georgeu 2012	Qualitative study	1	1	1	1	1	1	1																					5	Low
12	Gichane 2020	Mixed methods	1	1																					1	1	1	0	0	3	Moderate
13	Haberer 2022	Pilot, mixed-mthods	1	1																					1	1	1	0	1	4	Moderate
14	Hassan 2019	Mixed methods	1	1																					1	1	1	1	1	5	Low
15	Herce 2020	Prospective cohort study (Part of the larger multisite mixed method study)	1	1											1	1	1	1	1											5	Low
16	Iwelunmor 2022	Pilot, quasi-experimental cohort study	1	1											0	1	1	1	1											4	Moderate
17	Kumwenda 2023	Mixed methods	1	1																					1	1	1	1	1	5	Low
18	Long 2022	Cluster randomized trial	1	1						1	1	1	0	1																4	Moderate
19	Mangale 2023	Mixed methods	1	1																					1	1	1	0	0	3	Moderate
20	Medley 2023	Pre- and post implementation study	1	1											1	1	1	1	1											5	Low
21	Mithi 2023	Mixed methods	1	1																					1	1	1	0	0	3	Moderate
22	Mugo 2017	Cross-sectional study	1	1											1	1	1	1	1											5	Low
23	Nakambale 2023	Pilot, cross-sectional study Qualitative	1	1	1	1	1	1	1																					5	Low
24	O’Malley 2014	Mixed methods	1	1																					1	1	1	0	0	3	Moderate
25	Omollo 2022	Pilot study, one-arm randomized trial	1	1											1	1	1	0	1											4	Moderate
26	Owiredu 2017	Mixed-methods	1	1																					1	0	0	0	0	1	High
27	Packel	Case study, Hybrid effectiveness implementation study (cluster RCT)	1	1						1	1	1	0	1																4	Moderate
28	Roberts 2023	Mixed m ethods	1	1																					1	1	1	1	1	5	Low
29	Roche 2021	Mixed methods	1	1																					1	1	1	0	1	4	Moderate
30	Saldarriaga 2024	Mixed methods	1	1																					1	1	1	1	0	4	Moderate
31	Sharma 2023	Single-arm, hybrid type 2 implementation-effectiveness study	1	1											1	1	1	1	1											5	Low
32	Sisimayi 2023	Mixed methods	1	1																					1	1	0	0	0	2	High
33	Spooner 2019	Hybrid type-2 effectiveness implementation study (Observational study)	1	1											1	1	1	0	1											4	Moderate
34	Thomas 2022	Mixed methods	1	1																					1	1	1	1	1	5	Low
35	Tollefson 2023	Mixed methods	1	1																					1	1	1	1	0	4	Moderate
36	Van Rie 2014	Cross-sectional study	1	1											1	1	1	1	1											5	Low
37	Wagner 2021	Hybrid, cluster RCT	1	1						0	1	1	0	1																3	Moderate
38	Willard‑Grace 2024	Qualitative	1	1	1	1	1	1	1																					5	Low
39	Zakumumpa 2016	Mixed methods	1	1																					1	1	1	0	0	3	Moderate
40	Zakumumpa 2017	Mixed methods	1	1																					1	1	1	0	0	3	Moderate
41	Zakumumpa 2021	Case study, qualitative	1	1	1	1	1	1	1																					5	Low
